# Supplementary material for: Recreational drug use and risks of HIV and sexually transmitted infections among Chinese men who have sex with men: Mediation through multiple sexual partnerships
Source: BMC Infect Dis. 2014 Dec 2;14:642. doi: 10.1186/s12879-014-0642-9 (PMC4272794; doi:10.1186/s12879-014-0642-9)
Supplement: Supplementary file 1 — Additional file 1: Stata codes for the data analysis between recreational drug use and risks of HIV/STIs among Chinese MSM. (ZIP 8 KB) [file 12879_2014_642_MOESM1_ESM.zip]

Archive with 1 entries (1 files):
- 12879_2014_642_MOESM1_ESM.smcl
