# Supplementary material for: Recreational drug use and risks of HIV and sexually transmitted infections among Chinese men who have sex with men: Mediation through multiple sexual partnerships
Source: BMC Infect Dis. 2014 Dec 2;14:642. doi: 10.1186/s12879-014-0642-9 (PMC4272794; doi:10.1186/s12879-014-0642-9)
Supplement: Supplementary file 1 — Additional file 1: Stata codes for the data analysis between recreational drug use and risks of HIV/STIs among Chinese MSM. (ZIP 8 KB) [file 12879_2014_642_MOESM1_ESM.zip › 12879_2014_642_MOESM1_ESM.smcl]

{smcl}
{com}{sf}{ul off}{txt}{.-}
      name:  {res}<unnamed>
       {txt}log:  {res}D:\2014 Mar 21\Epidemiology PhD  program\VIGH project\Vermund and Qian's Projects\shengyang data\MSMlog.smcl
  {txt}log type:  {res}smcl
 {txt}opened on:  {res}12 Sep 2014, 11:12:32
{txt}
{com}. use "D:\2014 Mar 21\Epidemiology PhD  program\VIGH project\Vermund and Qian's Projects\shengyang data\msm_final2.dta", clear
{txt}
{com}. set more off
{txt}
{com}. 
{txt}end of do-file

{com}. do "C:\Users\CHENZH~1\AppData\Local\Temp\STD01000000.tmp"
{txt}
{com}. 
. tab h51,miss

        {txt}h51 {c |}      Freq.     Percent        Cum.
{hline 12}{c +}{hline 35}
          1 {c |}{res}      1,015       26.47       26.47
{txt}          2 {c |}{res}      2,815       73.42       99.90
{txt}          . {c |}{res}          4        0.10      100.00
{txt}{hline 12}{c +}{hline 35}
      Total {c |}{res}      3,834      100.00
{txt}
{com}. gen drug1=.
{err}drug1 already defined
{txt}{search r(110):r(110);}

end of do-file

{search r(110):r(110);}

{com}. do "C:\Users\CHENZH~1\AppData\Local\Temp\STD01000000.tmp"
{txt}
{com}. tab h52,miss

        {txt}h52 {c |}      Freq.     Percent        Cum.
{hline 12}{c +}{hline 35}
          1 {c |}{res}        106        2.76        2.76
{txt}          2 {c |}{res}      3,724       97.13       99.90
{txt}          . {c |}{res}          4        0.10      100.00
{txt}{hline 12}{c +}{hline 35}
      Total {c |}{res}      3,834      100.00
{txt}
{com}. gen drug2=.
{err}drug2 already defined
{txt}{search r(110):r(110);}

end of do-file

{search r(110):r(110);}

{com}. do "C:\Users\CHENZH~1\AppData\Local\Temp\STD01000000.tmp"
{txt}
{com}. tab h56,miss

        {txt}h56 {c |}      Freq.     Percent        Cum.
{hline 12}{c +}{hline 35}
          1 {c |}{res}         94        2.45        2.45
{txt}          2 {c |}{res}      3,736       97.44       99.90
{txt}          . {c |}{res}          4        0.10      100.00
{txt}{hline 12}{c +}{hline 35}
      Total {c |}{res}      3,834      100.00
{txt}
{com}. gen drug6=.
{err}drug6 already defined
{txt}{search r(110):r(110);}

end of do-file

{search r(110):r(110);}

{com}. do "C:\Users\CHENZH~1\AppData\Local\Temp\STD01000000.tmp"
{txt}
{com}. gen Drug=drug1+drug2+drug3+drug4+drug5+drug6
{err}Drug already defined
{txt}{search r(110):r(110);}

end of do-file

{search r(110):r(110);}

{com}. do "C:\Users\CHENZH~1\AppData\Local\Temp\STD01000000.tmp"
{txt}
{com}. * X-Y
. logistic hivinf drugdich   marrige income2   totklg age 
{res}
{txt}Logistic regression{col 51}Number of obs{col 67}= {res}      3828
{txt}{col 51}LR chi2({res}5{txt}){col 67}= {res}     29.46
{txt}{col 51}Prob > chi2{col 67}= {res}    0.0000
{txt}Log likelihood = {res}-1160.6043{txt}{col 51}Pseudo R2{col 67}= {res}    0.0125

{txt}{hline 13}{c TT}{hline 11}{hline 11}{hline 9}{hline 8}{hline 13}{hline 12}
{col 1}      hivinf{col 14}{c |} Odds Ratio{col 26}   Std. Err.{col 38}      z{col 46}   P>|z|{col 54}     [95% Con{col 67}f. Interval]
{hline 13}{c +}{hline 11}{hline 11}{hline 9}{hline 8}{hline 13}{hline 12}
{space 4}drugdich {c |}{col 14}{res}{space 2} 1.668677{col 26}{space 2} .2063694{col 37}{space 1}    4.14{col 46}{space 3}0.000{col 54}{space 4} 1.309489{col 67}{space 3} 2.126387
{txt}{space 5}marrige {c |}{col 14}{res}{space 2} .6903213{col 26}{space 2} .1029952{col 37}{space 1}   -2.48{col 46}{space 3}0.013{col 54}{space 4} .5152914{col 67}{space 3} .9248039
{txt}{space 5}income2 {c |}{col 14}{res}{space 2} 1.047582{col 26}{space 2} .1203765{col 37}{space 1}    0.40{col 46}{space 3}0.686{col 54}{space 4} .8363296{col 67}{space 3} 1.312196
{txt}{space 6}totklg {c |}{col 14}{res}{space 2} 1.097288{col 26}{space 2} .0326512{col 37}{space 1}    3.12{col 46}{space 3}0.002{col 54}{space 4} 1.035123{col 67}{space 3} 1.163186
{txt}{space 9}age {c |}{col 14}{res}{space 2} 1.003042{col 26}{space 2} .0073356{col 37}{space 1}    0.42{col 46}{space 3}0.678{col 54}{space 4} .9887675{col 67}{space 3} 1.017523
{txt}{space 7}_cons {c |}{col 14}{res}{space 2} .0494249{col 26}{space 2} .0202825{col 37}{space 1}   -7.33{col 46}{space 3}0.000{col 54}{space 4} .0221125{col 67}{space 3} .1104725
{txt}{hline 13}{c BT}{hline 11}{hline 11}{hline 9}{hline 8}{hline 13}{hline 12}

{com}. *X-M
.  logistic NSP  drugdich   marrige income2   totklg age 
{res}
{txt}Logistic regression{col 51}Number of obs{col 67}= {res}      3788
{txt}{col 51}LR chi2({res}5{txt}){col 67}= {res}     52.92
{txt}{col 51}Prob > chi2{col 67}= {res}    0.0000
{txt}Log likelihood = {res}-2486.3357{txt}{col 51}Pseudo R2{col 67}= {res}    0.0105

{txt}{hline 13}{c TT}{hline 11}{hline 11}{hline 9}{hline 8}{hline 13}{hline 12}
{col 1}        NSP3{col 14}{c |} Odds Ratio{col 26}   Std. Err.{col 38}      z{col 46}   P>|z|{col 54}     [95% Con{col 67}f. Interval]
{hline 13}{c +}{hline 11}{hline 11}{hline 9}{hline 8}{hline 13}{hline 12}
{space 4}drugdich {c |}{col 14}{res}{space 2} 1.691095{col 26}{space 2} .1368962{col 37}{space 1}    6.49{col 46}{space 3}0.000{col 54}{space 4} 1.442986{col 67}{space 3} 1.981864
{txt}{space 5}marrige {c |}{col 14}{res}{space 2} .8775745{col 26}{space 2} .0816377{col 37}{space 1}   -1.40{col 46}{space 3}0.160{col 54}{space 4} .7313069{col 67}{space 3} 1.053097
{txt}{space 5}income2 {c |}{col 14}{res}{space 2} 1.118122{col 26}{space 2} .0771902{col 37}{space 1}    1.62{col 46}{space 3}0.106{col 54}{space 4} .9766214{col 67}{space 3} 1.280125
{txt}{space 6}totklg {c |}{col 14}{res}{space 2} .9800403{col 26}{space 2} .0164229{col 37}{space 1}   -1.20{col 46}{space 3}0.229{col 54}{space 4} .9483749{col 67}{space 3} 1.012763
{txt}{space 9}age {c |}{col 14}{res}{space 2}  .995584{col 26}{space 2} .0043481{col 37}{space 1}   -1.01{col 46}{space 3}0.311{col 54}{space 4} .9870982{col 67}{space 3} 1.004143
{txt}{space 7}_cons {c |}{col 14}{res}{space 2} 1.957299{col 26}{space 2}  .468536{col 37}{space 1}    2.81{col 46}{space 3}0.005{col 54}{space 4} 1.224327{col 67}{space 3} 3.129081
{txt}{hline 13}{c BT}{hline 11}{hline 11}{hline 9}{hline 8}{hline 13}{hline 12}

{com}. *M-Y
. logistic hivinf   NSP    marrige income2 totklg age
{res}
{txt}Logistic regression{col 51}Number of obs{col 67}= {res}      3791
{txt}{col 51}LR chi2({res}5{txt}){col 67}= {res}     17.98
{txt}{col 51}Prob > chi2{col 67}= {res}    0.0030
{txt}Log likelihood = {res}-1153.6149{txt}{col 51}Pseudo R2{col 67}= {res}    0.0077

{txt}{hline 13}{c TT}{hline 11}{hline 11}{hline 9}{hline 8}{hline 13}{hline 12}
{col 1}      hivinf{col 14}{c |} Odds Ratio{col 26}   Std. Err.{col 38}      z{col 46}   P>|z|{col 54}     [95% Con{col 67}f. Interval]
{hline 13}{c +}{hline 11}{hline 11}{hline 9}{hline 8}{hline 13}{hline 12}
{space 8}NSP3 {c |}{col 14}{res}{space 2} 1.347046{col 26}{space 2} .1624006{col 37}{space 1}    2.47{col 46}{space 3}0.013{col 54}{space 4} 1.063558{col 67}{space 3} 1.706098
{txt}{space 5}marrige {c |}{col 14}{res}{space 2} .7207723{col 26}{space 2} .1076589{col 37}{space 1}   -2.19{col 46}{space 3}0.028{col 54}{space 4} .5378454{col 67}{space 3} .9659144
{txt}{space 5}income2 {c |}{col 14}{res}{space 2} 1.004937{col 26}{space 2} .1153045{col 37}{space 1}    0.04{col 46}{space 3}0.966{col 54}{space 4} .8025531{col 67}{space 3} 1.258358
{txt}{space 6}totklg {c |}{col 14}{res}{space 2} 1.067501{col 26}{space 2} .0310115{col 37}{space 1}    2.25{col 46}{space 3}0.025{col 54}{space 4} 1.008418{col 67}{space 3} 1.130046
{txt}{space 9}age {c |}{col 14}{res}{space 2} 1.000178{col 26}{space 2} .0072699{col 37}{space 1}    0.02{col 46}{space 3}0.980{col 54}{space 4} .9860305{col 67}{space 3} 1.014529
{txt}{space 7}_cons {c |}{col 14}{res}{space 2} .0636932{col 26}{space 2} .0257447{col 37}{space 1}   -6.81{col 46}{space 3}0.000{col 54}{space 4} .0288429{col 67}{space 3} .1406525
{txt}{hline 13}{c BT}{hline 11}{hline 11}{hline 9}{hline 8}{hline 13}{hline 12}

{com}. *X,M-Y
.  logistic hivinf drugdich NSP marrige income2 totklg age 
{res}
{txt}Logistic regression{col 51}Number of obs{col 67}= {res}      3788
{txt}{col 51}LR chi2({res}6{txt}){col 67}= {res}     31.97
{txt}{col 51}Prob > chi2{col 67}= {res}    0.0000
{txt}Log likelihood = {res}-1139.4394{txt}{col 51}Pseudo R2{col 67}= {res}    0.0138

{txt}{hline 13}{c TT}{hline 11}{hline 11}{hline 9}{hline 8}{hline 13}{hline 12}
{col 1}      hivinf{col 14}{c |} Odds Ratio{col 26}   Std. Err.{col 38}      z{col 46}   P>|z|{col 54}     [95% Con{col 67}f. Interval]
{hline 13}{c +}{hline 11}{hline 11}{hline 9}{hline 8}{hline 13}{hline 12}
{space 4}drugdich {c |}{col 14}{res}{space 2} 1.576604{col 26}{space 2} .1988737{col 37}{space 1}    3.61{col 46}{space 3}0.000{col 54}{space 4} 1.231265{col 67}{space 3} 2.018802
{txt}{space 8}NSP3 {c |}{col 14}{res}{space 2} 1.289633{col 26}{space 2} .1573285{col 37}{space 1}    2.08{col 46}{space 3}0.037{col 54}{space 4} 1.015369{col 67}{space 3} 1.637978
{txt}{space 5}marrige {c |}{col 14}{res}{space 2} .6903865{col 26}{space 2} .1038909{col 37}{space 1}   -2.46{col 46}{space 3}0.014{col 54}{space 4} .5140454{col 67}{space 3} .9272206
{txt}{space 5}income2 {c |}{col 14}{res}{space 2} 1.035898{col 26}{space 2} .1202358{col 37}{space 1}    0.30{col 46}{space 3}0.761{col 54}{space 4} .8251233{col 67}{space 3} 1.300515
{txt}{space 6}totklg {c |}{col 14}{res}{space 2} 1.096409{col 26}{space 2} .0330152{col 37}{space 1}    3.06{col 46}{space 3}0.002{col 54}{space 4} 1.033573{col 67}{space 3} 1.163065
{txt}{space 9}age {c |}{col 14}{res}{space 2}  1.00322{col 26}{space 2} .0074083{col 37}{space 1}    0.44{col 46}{space 3}0.663{col 54}{space 4} .9888046{col 67}{space 3} 1.017846
{txt}{space 7}_cons {c |}{col 14}{res}{space 2} .0425668{col 26}{space 2} .0179796{col 37}{space 1}   -7.47{col 46}{space 3}0.000{col 54}{space 4} .0186009{col 67}{space 3} .0974106
{txt}{hline 13}{c BT}{hline 11}{hline 11}{hline 9}{hline 8}{hline 13}{hline 12}

{com}. 
{txt}end of do-file

{com}. do "C:\Users\CHENZH~1\AppData\Local\Temp\STD01000000.tmp"
{txt}
{com}.  * final model 2:X-drugdich Y-sypinf M-NSP---IT IS a mediator
. * X-Y
. logistic sypinf drugdich marrige income2   totklg age 
{res}
{txt}Logistic regression{col 51}Number of obs{col 67}= {res}      3828
{txt}{col 51}LR chi2({res}5{txt}){col 67}= {res}     57.04
{txt}{col 51}Prob > chi2{col 67}= {res}    0.0000
{txt}Log likelihood = {res}-1387.2661{txt}{col 51}Pseudo R2{col 67}= {res}    0.0201

{txt}{hline 13}{c TT}{hline 11}{hline 11}{hline 9}{hline 8}{hline 13}{hline 12}
{col 1}      sypinf{col 14}{c |} Odds Ratio{col 26}   Std. Err.{col 38}      z{col 46}   P>|z|{col 54}     [95% Con{col 67}f. Interval]
{hline 13}{c +}{hline 11}{hline 11}{hline 9}{hline 8}{hline 13}{hline 12}
{space 4}drugdich {c |}{col 14}{res}{space 2} 1.608872{col 26}{space 2}   .17962{col 37}{space 1}    4.26{col 46}{space 3}0.000{col 54}{space 4} 1.292678{col 67}{space 3} 2.002408
{txt}{space 5}marrige {c |}{col 14}{res}{space 2} .8163742{col 26}{space 2} .1057588{col 37}{space 1}   -1.57{col 46}{space 3}0.117{col 54}{space 4} .6333134{col 67}{space 3} 1.052349
{txt}{space 5}income2 {c |}{col 14}{res}{space 2}  1.09568{col 26}{space 2} .1117372{col 37}{space 1}    0.90{col 46}{space 3}0.370{col 54}{space 4} .8971777{col 67}{space 3} 1.338102
{txt}{space 6}totklg {c |}{col 14}{res}{space 2} 1.035458{col 26}{space 2} .0254774{col 37}{space 1}    1.42{col 46}{space 3}0.157{col 54}{space 4} .9867078{col 67}{space 3} 1.086616
{txt}{space 9}age {c |}{col 14}{res}{space 2}  1.02859{col 26}{space 2} .0060533{col 37}{space 1}    4.79{col 46}{space 3}0.000{col 54}{space 4} 1.016794{col 67}{space 3} 1.040523
{txt}{space 7}_cons {c |}{col 14}{res}{space 2} .0413642{col 26}{space 2} .0143124{col 37}{space 1}   -9.21{col 46}{space 3}0.000{col 54}{space 4} .0209943{col 67}{space 3} .0814981
{txt}{hline 13}{c BT}{hline 11}{hline 11}{hline 9}{hline 8}{hline 13}{hline 12}

{com}. *X-M
.  logistic NSP  drugdich  marrige income2  totklg age 
{res}
{txt}Logistic regression{col 51}Number of obs{col 67}= {res}      3788
{txt}{col 51}LR chi2({res}5{txt}){col 67}= {res}     52.92
{txt}{col 51}Prob > chi2{col 67}= {res}    0.0000
{txt}Log likelihood = {res}-2486.3357{txt}{col 51}Pseudo R2{col 67}= {res}    0.0105

{txt}{hline 13}{c TT}{hline 11}{hline 11}{hline 9}{hline 8}{hline 13}{hline 12}
{col 1}        NSP3{col 14}{c |} Odds Ratio{col 26}   Std. Err.{col 38}      z{col 46}   P>|z|{col 54}     [95% Con{col 67}f. Interval]
{hline 13}{c +}{hline 11}{hline 11}{hline 9}{hline 8}{hline 13}{hline 12}
{space 4}drugdich {c |}{col 14}{res}{space 2} 1.691095{col 26}{space 2} .1368962{col 37}{space 1}    6.49{col 46}{space 3}0.000{col 54}{space 4} 1.442986{col 67}{space 3} 1.981864
{txt}{space 5}marrige {c |}{col 14}{res}{space 2} .8775745{col 26}{space 2} .0816377{col 37}{space 1}   -1.40{col 46}{space 3}0.160{col 54}{space 4} .7313069{col 67}{space 3} 1.053097
{txt}{space 5}income2 {c |}{col 14}{res}{space 2} 1.118122{col 26}{space 2} .0771902{col 37}{space 1}    1.62{col 46}{space 3}0.106{col 54}{space 4} .9766214{col 67}{space 3} 1.280125
{txt}{space 6}totklg {c |}{col 14}{res}{space 2} .9800403{col 26}{space 2} .0164229{col 37}{space 1}   -1.20{col 46}{space 3}0.229{col 54}{space 4} .9483749{col 67}{space 3} 1.012763
{txt}{space 9}age {c |}{col 14}{res}{space 2}  .995584{col 26}{space 2} .0043481{col 37}{space 1}   -1.01{col 46}{space 3}0.311{col 54}{space 4} .9870982{col 67}{space 3} 1.004143
{txt}{space 7}_cons {c |}{col 14}{res}{space 2} 1.957299{col 26}{space 2}  .468536{col 37}{space 1}    2.81{col 46}{space 3}0.005{col 54}{space 4} 1.224327{col 67}{space 3} 3.129081
{txt}{hline 13}{c BT}{hline 11}{hline 11}{hline 9}{hline 8}{hline 13}{hline 12}

{com}.  *M-Y
. logistic sypinf   NSP    marrige income2 totklg age
{res}
{txt}Logistic regression{col 51}Number of obs{col 67}= {res}      3791
{txt}{col 51}LR chi2({res}5{txt}){col 67}= {res}     43.71
{txt}{col 51}Prob > chi2{col 67}= {res}    0.0000
{txt}Log likelihood = {res}-1387.1461{txt}{col 51}Pseudo R2{col 67}= {res}    0.0155

{txt}{hline 13}{c TT}{hline 11}{hline 11}{hline 9}{hline 8}{hline 13}{hline 12}
{col 1}      sypinf{col 14}{c |} Odds Ratio{col 26}   Std. Err.{col 38}      z{col 46}   P>|z|{col 54}     [95% Con{col 67}f. Interval]
{hline 13}{c +}{hline 11}{hline 11}{hline 9}{hline 8}{hline 13}{hline 12}
{space 8}NSP3 {c |}{col 14}{res}{space 2} 1.239419{col 26}{space 2} .1303767{col 37}{space 1}    2.04{col 46}{space 3}0.041{col 54}{space 4} 1.008506{col 67}{space 3} 1.523202
{txt}{space 5}marrige {c |}{col 14}{res}{space 2} .8259517{col 26}{space 2} .1065225{col 37}{space 1}   -1.48{col 46}{space 3}0.138{col 54}{space 4} .6414691{col 67}{space 3} 1.063491
{txt}{space 5}income2 {c |}{col 14}{res}{space 2} 1.044071{col 26}{space 2}  .105757{col 37}{space 1}    0.43{col 46}{space 3}0.670{col 54}{space 4} .8560701{col 67}{space 3} 1.273359
{txt}{space 6}totklg {c |}{col 14}{res}{space 2} 1.011921{col 26}{space 2} .0242312{col 37}{space 1}    0.49{col 46}{space 3}0.621{col 54}{space 4} .9655264{col 67}{space 3} 1.060546
{txt}{space 9}age {c |}{col 14}{res}{space 2} 1.025015{col 26}{space 2} .0059559{col 37}{space 1}    4.25{col 46}{space 3}0.000{col 54}{space 4} 1.013408{col 67}{space 3} 1.036756
{txt}{space 7}_cons {c |}{col 14}{res}{space 2} .0567648{col 26}{space 2} .0191922{col 37}{space 1}   -8.49{col 46}{space 3}0.000{col 54}{space 4} .0292609{col 67}{space 3} .1101211
{txt}{hline 13}{c BT}{hline 11}{hline 11}{hline 9}{hline 8}{hline 13}{hline 12}

{com}. *X,M-Y
.  logistic sypinf  drugdich NSP   marrige income2  totklg age 
{res}
{txt}Logistic regression{col 51}Number of obs{col 67}= {res}      3788
{txt}{col 51}LR chi2({res}6{txt}){col 67}= {res}     60.54
{txt}{col 51}Prob > chi2{col 67}= {res}    0.0000
{txt}Log likelihood = {res}-1374.3954{txt}{col 51}Pseudo R2{col 67}= {res}    0.0216

{txt}{hline 13}{c TT}{hline 11}{hline 11}{hline 9}{hline 8}{hline 13}{hline 12}
{col 1}      sypinf{col 14}{c |} Odds Ratio{col 26}   Std. Err.{col 38}      z{col 46}   P>|z|{col 54}     [95% Con{col 67}f. Interval]
{hline 13}{c +}{hline 11}{hline 11}{hline 9}{hline 8}{hline 13}{hline 12}
{space 4}drugdich {c |}{col 14}{res}{space 2} 1.594995{col 26}{space 2} .1797145{col 37}{space 1}    4.14{col 46}{space 3}0.000{col 54}{space 4} 1.278942{col 67}{space 3}  1.98915
{txt}{space 8}NSP3 {c |}{col 14}{res}{space 2} 1.181224{col 26}{space 2} .1253247{col 37}{space 1}    1.57{col 46}{space 3}0.116{col 54}{space 4} .9594496{col 67}{space 3} 1.454262
{txt}{space 5}marrige {c |}{col 14}{res}{space 2} .7980954{col 26}{space 2} .1036065{col 37}{space 1}   -1.74{col 46}{space 3}0.082{col 54}{space 4} .6188056{col 67}{space 3} 1.029332
{txt}{space 5}income2 {c |}{col 14}{res}{space 2}  1.08839{col 26}{space 2} .1114846{col 37}{space 1}    0.83{col 46}{space 3}0.408{col 54}{space 4} .8904208{col 67}{space 3} 1.330374
{txt}{space 6}totklg {c |}{col 14}{res}{space 2} 1.032488{col 26}{space 2} .0254838{col 37}{space 1}    1.30{col 46}{space 3}0.195{col 54}{space 4}   .98373{col 67}{space 3} 1.083663
{txt}{space 9}age {c |}{col 14}{res}{space 2} 1.028242{col 26}{space 2} .0060766{col 37}{space 1}    4.71{col 46}{space 3}0.000{col 54}{space 4} 1.016401{col 67}{space 3} 1.040221
{txt}{space 7}_cons {c |}{col 14}{res}{space 2} .0394384{col 26}{space 2}  .013967{col 37}{space 1}   -9.13{col 46}{space 3}0.000{col 54}{space 4} .0197001{col 67}{space 3} .0789533
{txt}{hline 13}{c BT}{hline 11}{hline 11}{hline 9}{hline 8}{hline 13}{hline 12}

{com}.  
. 
{txt}end of do-file

{com}. do "C:\Users\CHENZH~1\AppData\Local\Temp\STD01000000.tmp"
{txt}
{com}.  * X-drugdich Y-hsvinf M-NSP---IT IS not a mediator
. * X-Y
. logistic hsvinf drugdich marrige income2 totklg age 
{res}
{txt}Logistic regression{col 51}Number of obs{col 67}= {res}      3828
{txt}{col 51}LR chi2({res}5{txt}){col 67}= {res}     70.74
{txt}{col 51}Prob > chi2{col 67}= {res}    0.0000
{txt}Log likelihood = {res}-1233.4779{txt}{col 51}Pseudo R2{col 67}= {res}    0.0279

{txt}{hline 13}{c TT}{hline 11}{hline 11}{hline 9}{hline 8}{hline 13}{hline 12}
{col 1}      hsvinf{col 14}{c |} Odds Ratio{col 26}   Std. Err.{col 38}      z{col 46}   P>|z|{col 54}     [95% Con{col 67}f. Interval]
{hline 13}{c +}{hline 11}{hline 11}{hline 9}{hline 8}{hline 13}{hline 12}
{space 4}drugdich {c |}{col 14}{res}{space 2} .9624493{col 26}{space 2} .1239097{col 37}{space 1}   -0.30{col 46}{space 3}0.766{col 54}{space 4} .7478089{col 67}{space 3} 1.238697
{txt}{space 5}marrige {c |}{col 14}{res}{space 2} .9948705{col 26}{space 2} .1372544{col 37}{space 1}   -0.04{col 46}{space 3}0.970{col 54}{space 4} .7591595{col 67}{space 3} 1.303767
{txt}{space 5}income2 {c |}{col 14}{res}{space 2} 1.043065{col 26}{space 2} .1145913{col 37}{space 1}    0.38{col 46}{space 3}0.701{col 54}{space 4} .8410043{col 67}{space 3} 1.293673
{txt}{space 6}totklg {c |}{col 14}{res}{space 2} .9794642{col 26}{space 2} .0249304{col 37}{space 1}   -0.82{col 46}{space 3}0.415{col 54}{space 4} .9318003{col 67}{space 3} 1.029566
{txt}{space 9}age {c |}{col 14}{res}{space 2} 1.041177{col 26}{space 2} .0062305{col 37}{space 1}    6.74{col 46}{space 3}0.000{col 54}{space 4} 1.029037{col 67}{space 3}  1.05346
{txt}{space 7}_cons {c |}{col 14}{res}{space 2} .0361107{col 26}{space 2} .0129465{col 37}{space 1}   -9.26{col 46}{space 3}0.000{col 54}{space 4} .0178839{col 67}{space 3} .0729138
{txt}{hline 13}{c BT}{hline 11}{hline 11}{hline 9}{hline 8}{hline 13}{hline 12}

{com}. *X-M
.  logistic NSP  drugdich  marrige income2 totklg age 
{res}
{txt}Logistic regression{col 51}Number of obs{col 67}= {res}      3788
{txt}{col 51}LR chi2({res}5{txt}){col 67}= {res}     52.92
{txt}{col 51}Prob > chi2{col 67}= {res}    0.0000
{txt}Log likelihood = {res}-2486.3357{txt}{col 51}Pseudo R2{col 67}= {res}    0.0105

{txt}{hline 13}{c TT}{hline 11}{hline 11}{hline 9}{hline 8}{hline 13}{hline 12}
{col 1}        NSP3{col 14}{c |} Odds Ratio{col 26}   Std. Err.{col 38}      z{col 46}   P>|z|{col 54}     [95% Con{col 67}f. Interval]
{hline 13}{c +}{hline 11}{hline 11}{hline 9}{hline 8}{hline 13}{hline 12}
{space 4}drugdich {c |}{col 14}{res}{space 2} 1.691095{col 26}{space 2} .1368962{col 37}{space 1}    6.49{col 46}{space 3}0.000{col 54}{space 4} 1.442986{col 67}{space 3} 1.981864
{txt}{space 5}marrige {c |}{col 14}{res}{space 2} .8775745{col 26}{space 2} .0816377{col 37}{space 1}   -1.40{col 46}{space 3}0.160{col 54}{space 4} .7313069{col 67}{space 3} 1.053097
{txt}{space 5}income2 {c |}{col 14}{res}{space 2} 1.118122{col 26}{space 2} .0771902{col 37}{space 1}    1.62{col 46}{space 3}0.106{col 54}{space 4} .9766214{col 67}{space 3} 1.280125
{txt}{space 6}totklg {c |}{col 14}{res}{space 2} .9800403{col 26}{space 2} .0164229{col 37}{space 1}   -1.20{col 46}{space 3}0.229{col 54}{space 4} .9483749{col 67}{space 3} 1.012763
{txt}{space 9}age {c |}{col 14}{res}{space 2}  .995584{col 26}{space 2} .0043481{col 37}{space 1}   -1.01{col 46}{space 3}0.311{col 54}{space 4} .9870982{col 67}{space 3} 1.004143
{txt}{space 7}_cons {c |}{col 14}{res}{space 2} 1.957299{col 26}{space 2}  .468536{col 37}{space 1}    2.81{col 46}{space 3}0.005{col 54}{space 4} 1.224327{col 67}{space 3} 3.129081
{txt}{hline 13}{c BT}{hline 11}{hline 11}{hline 9}{hline 8}{hline 13}{hline 12}

{com}.  *M-Y
. logistic hsvinf    NSP    marrige income2 totklg age
{res}
{txt}Logistic regression{col 51}Number of obs{col 67}= {res}      3791
{txt}{col 51}LR chi2({res}5{txt}){col 67}= {res}     72.44
{txt}{col 51}Prob > chi2{col 67}= {res}    0.0000
{txt}Log likelihood = {res}-1222.1123{txt}{col 51}Pseudo R2{col 67}= {res}    0.0288

{txt}{hline 13}{c TT}{hline 11}{hline 11}{hline 9}{hline 8}{hline 13}{hline 12}
{col 1}      hsvinf{col 14}{c |} Odds Ratio{col 26}   Std. Err.{col 38}      z{col 46}   P>|z|{col 54}     [95% Con{col 67}f. Interval]
{hline 13}{c +}{hline 11}{hline 11}{hline 9}{hline 8}{hline 13}{hline 12}
{space 8}NSP3 {c |}{col 14}{res}{space 2} 1.061049{col 26}{space 2} .1189323{col 37}{space 1}    0.53{col 46}{space 3}0.597{col 54}{space 4} .8517744{col 67}{space 3}  1.32174
{txt}{space 5}marrige {c |}{col 14}{res}{space 2}  1.02298{col 26}{space 2} .1419544{col 37}{space 1}    0.16{col 46}{space 3}0.870{col 54}{space 4}  .779381{col 67}{space 3} 1.342718
{txt}{space 5}income2 {c |}{col 14}{res}{space 2} 1.079578{col 26}{space 2} .1186463{col 37}{space 1}    0.70{col 46}{space 3}0.486{col 54}{space 4} .8703754{col 67}{space 3} 1.339065
{txt}{space 6}totklg {c |}{col 14}{res}{space 2} .9747697{col 26}{space 2} .0242469{col 37}{space 1}   -1.03{col 46}{space 3}0.304{col 54}{space 4} .9283866{col 67}{space 3}  1.02347
{txt}{space 9}age {c |}{col 14}{res}{space 2} 1.042431{col 26}{space 2} .0061925{col 37}{space 1}    7.00{col 46}{space 3}0.000{col 54}{space 4} 1.030364{col 67}{space 3} 1.054639
{txt}{space 7}_cons {c |}{col 14}{res}{space 2} .0330647{col 26}{space 2} .0117246{col 37}{space 1}   -9.61{col 46}{space 3}0.000{col 54}{space 4} .0165019{col 67}{space 3} .0662516
{txt}{hline 13}{c BT}{hline 11}{hline 11}{hline 9}{hline 8}{hline 13}{hline 12}

{com}. *X,M-Y
.  logistic hsvinf NSP  drugdich  marrige income2   totklg age 
{res}
{txt}Logistic regression{col 51}Number of obs{col 67}= {res}      3788
{txt}{col 51}LR chi2({res}6{txt}){col 67}= {res}     73.27
{txt}{col 51}Prob > chi2{col 67}= {res}    0.0000
{txt}Log likelihood = {res}-1217.0418{txt}{col 51}Pseudo R2{col 67}= {res}    0.0292

{txt}{hline 13}{c TT}{hline 11}{hline 11}{hline 9}{hline 8}{hline 13}{hline 12}
{col 1}      hsvinf{col 14}{c |} Odds Ratio{col 26}   Std. Err.{col 38}      z{col 46}   P>|z|{col 54}     [95% Con{col 67}f. Interval]
{hline 13}{c +}{hline 11}{hline 11}{hline 9}{hline 8}{hline 13}{hline 12}
{space 8}NSP3 {c |}{col 14}{res}{space 2} 1.069482{col 26}{space 2} .1206456{col 37}{space 1}    0.60{col 46}{space 3}0.552{col 54}{space 4} .8573368{col 67}{space 3} 1.334121
{txt}{space 4}drugdich {c |}{col 14}{res}{space 2} .9561619{col 26}{space 2} .1246956{col 37}{space 1}   -0.34{col 46}{space 3}0.731{col 54}{space 4} .7404982{col 67}{space 3} 1.234636
{txt}{space 5}marrige {c |}{col 14}{res}{space 2} 1.022226{col 26}{space 2} .1421164{col 37}{space 1}    0.16{col 46}{space 3}0.874{col 54}{space 4}  .778408{col 67}{space 3} 1.342414
{txt}{space 5}income2 {c |}{col 14}{res}{space 2} 1.064781{col 26}{space 2} .1180233{col 37}{space 1}    0.57{col 46}{space 3}0.571{col 54}{space 4} .8568618{col 67}{space 3} 1.323153
{txt}{space 6}totklg {c |}{col 14}{res}{space 2} .9775058{col 26}{space 2} .0250704{col 37}{space 1}   -0.89{col 46}{space 3}0.375{col 54}{space 4} .9295834{col 67}{space 3} 1.027899
{txt}{space 9}age {c |}{col 14}{res}{space 2}  1.04263{col 26}{space 2} .0062562{col 37}{space 1}    6.96{col 46}{space 3}0.000{col 54}{space 4}  1.03044{col 67}{space 3} 1.054964
{txt}{space 7}_cons {c |}{col 14}{res}{space 2} .0325208{col 26}{space 2} .0120084{col 37}{space 1}   -9.28{col 46}{space 3}0.000{col 54}{space 4} .0157708{col 67}{space 3}  .067061
{txt}{hline 13}{c BT}{hline 11}{hline 11}{hline 9}{hline 8}{hline 13}{hline 12}

{com}. 
{txt}end of do-file

{com}. do "C:\Users\CHENZH~1\AppData\Local\Temp\STD01000000.tmp"
{txt}
{com}.  **UAI as a mediator
.  * X-drugdich Y-hivinf M-NSP---IT IS a mediator
. * X-Y
. logistic hivinf drugdich   marrige income2   totklg age 
{res}
{txt}Logistic regression{col 51}Number of obs{col 67}= {res}      3828
{txt}{col 51}LR chi2({res}5{txt}){col 67}= {res}     29.46
{txt}{col 51}Prob > chi2{col 67}= {res}    0.0000
{txt}Log likelihood = {res}-1160.6043{txt}{col 51}Pseudo R2{col 67}= {res}    0.0125

{txt}{hline 13}{c TT}{hline 11}{hline 11}{hline 9}{hline 8}{hline 13}{hline 12}
{col 1}      hivinf{col 14}{c |} Odds Ratio{col 26}   Std. Err.{col 38}      z{col 46}   P>|z|{col 54}     [95% Con{col 67}f. Interval]
{hline 13}{c +}{hline 11}{hline 11}{hline 9}{hline 8}{hline 13}{hline 12}
{space 4}drugdich {c |}{col 14}{res}{space 2} 1.668677{col 26}{space 2} .2063694{col 37}{space 1}    4.14{col 46}{space 3}0.000{col 54}{space 4} 1.309489{col 67}{space 3} 2.126387
{txt}{space 5}marrige {c |}{col 14}{res}{space 2} .6903213{col 26}{space 2} .1029952{col 37}{space 1}   -2.48{col 46}{space 3}0.013{col 54}{space 4} .5152914{col 67}{space 3} .9248039
{txt}{space 5}income2 {c |}{col 14}{res}{space 2} 1.047582{col 26}{space 2} .1203765{col 37}{space 1}    0.40{col 46}{space 3}0.686{col 54}{space 4} .8363296{col 67}{space 3} 1.312196
{txt}{space 6}totklg {c |}{col 14}{res}{space 2} 1.097288{col 26}{space 2} .0326512{col 37}{space 1}    3.12{col 46}{space 3}0.002{col 54}{space 4} 1.035123{col 67}{space 3} 1.163186
{txt}{space 9}age {c |}{col 14}{res}{space 2} 1.003042{col 26}{space 2} .0073356{col 37}{space 1}    0.42{col 46}{space 3}0.678{col 54}{space 4} .9887675{col 67}{space 3} 1.017523
{txt}{space 7}_cons {c |}{col 14}{res}{space 2} .0494249{col 26}{space 2} .0202825{col 37}{space 1}   -7.33{col 46}{space 3}0.000{col 54}{space 4} .0221125{col 67}{space 3} .1104725
{txt}{hline 13}{c BT}{hline 11}{hline 11}{hline 9}{hline 8}{hline 13}{hline 12}

{com}. *X-M
.  logistic UAI  drugdich   marrige income2   totklg age 
{err}variable UAI not found
{txt}{search r(111):r(111);}

end of do-file

{search r(111):r(111);}

{com}. do "C:\Users\CHENZH~1\AppData\Local\Temp\STD01000000.tmp"
{txt}
{com}. * M: mediating variable: UAI in the last sex act--no effect
. tab d45, miss 

        {txt}d45 {c |}      Freq.     Percent        Cum.
{hline 12}{c +}{hline 35}
          1 {c |}{res}      2,893       75.46       75.46
{txt}          2 {c |}{res}        937       24.44       99.90
{txt}          3 {c |}{res}          3        0.08       99.97
{txt}          8 {c |}{res}          1        0.03      100.00
{txt}{hline 12}{c +}{hline 35}
      Total {c |}{res}      3,834      100.00
{txt}
{com}. gen UAI =.
{txt}(3834 missing values generated)

{com}. replace UAI =1 if (d45==1)
{txt}(2893 real changes made)

{com}. replace UAI =0 if (d45==2|d45==3|d45==8)
{txt}(941 real changes made)

{com}. label define UAI 1 "no condom" 0 "use condom"
{txt}
{com}. label value UAI UAI
{txt}
{com}. tab UAI d45, miss

           {txt}{c |}                     d45
       UAI {c |}         1          2          3          8 {c |}     Total
{hline 11}{c +}{hline 44}{c +}{hline 10}
use condom {c |}{res}         0        937          3          1 {txt}{c |}{res}       941 
{txt} no condom {c |}{res}     2,893          0          0          0 {txt}{c |}{res}     2,893 
{txt}{hline 11}{c +}{hline 44}{c +}{hline 10}
     Total {c |}{res}     2,893        937          3          1 {txt}{c |}{res}     3,834 

{txt}
{com}. tab UAI, miss

        {txt}UAI {c |}      Freq.     Percent        Cum.
{hline 12}{c +}{hline 35}
 use condom {c |}{res}        941       24.54       24.54
{txt}  no condom {c |}{res}      2,893       75.46      100.00
{txt}{hline 12}{c +}{hline 35}
      Total {c |}{res}      3,834      100.00
{txt}
{com}. 
{txt}end of do-file

{com}. do "C:\Users\CHENZH~1\AppData\Local\Temp\STD01000000.tmp"
{txt}
{com}.  
.  **UAI as a mediator
.  * X-drugdich Y-hivinf M-NSP---IT IS a mediator
. * X-Y
. logistic hivinf drugdich   marrige income2   totklg age 
{res}
{txt}Logistic regression{col 51}Number of obs{col 67}= {res}      3828
{txt}{col 51}LR chi2({res}5{txt}){col 67}= {res}     29.46
{txt}{col 51}Prob > chi2{col 67}= {res}    0.0000
{txt}Log likelihood = {res}-1160.6043{txt}{col 51}Pseudo R2{col 67}= {res}    0.0125

{txt}{hline 13}{c TT}{hline 11}{hline 11}{hline 9}{hline 8}{hline 13}{hline 12}
{col 1}      hivinf{col 14}{c |} Odds Ratio{col 26}   Std. Err.{col 38}      z{col 46}   P>|z|{col 54}     [95% Con{col 67}f. Interval]
{hline 13}{c +}{hline 11}{hline 11}{hline 9}{hline 8}{hline 13}{hline 12}
{space 4}drugdich {c |}{col 14}{res}{space 2} 1.668677{col 26}{space 2} .2063694{col 37}{space 1}    4.14{col 46}{space 3}0.000{col 54}{space 4} 1.309489{col 67}{space 3} 2.126387
{txt}{space 5}marrige {c |}{col 14}{res}{space 2} .6903213{col 26}{space 2} .1029952{col 37}{space 1}   -2.48{col 46}{space 3}0.013{col 54}{space 4} .5152914{col 67}{space 3} .9248039
{txt}{space 5}income2 {c |}{col 14}{res}{space 2} 1.047582{col 26}{space 2} .1203765{col 37}{space 1}    0.40{col 46}{space 3}0.686{col 54}{space 4} .8363296{col 67}{space 3} 1.312196
{txt}{space 6}totklg {c |}{col 14}{res}{space 2} 1.097288{col 26}{space 2} .0326512{col 37}{space 1}    3.12{col 46}{space 3}0.002{col 54}{space 4} 1.035123{col 67}{space 3} 1.163186
{txt}{space 9}age {c |}{col 14}{res}{space 2} 1.003042{col 26}{space 2} .0073356{col 37}{space 1}    0.42{col 46}{space 3}0.678{col 54}{space 4} .9887675{col 67}{space 3} 1.017523
{txt}{space 7}_cons {c |}{col 14}{res}{space 2} .0494249{col 26}{space 2} .0202825{col 37}{space 1}   -7.33{col 46}{space 3}0.000{col 54}{space 4} .0221125{col 67}{space 3} .1104725
{txt}{hline 13}{c BT}{hline 11}{hline 11}{hline 9}{hline 8}{hline 13}{hline 12}

{com}. *X-M
.  logistic UAI  drugdich   marrige income2   totklg age 
{res}
{txt}Logistic regression{col 51}Number of obs{col 67}= {res}      3828
{txt}{col 51}LR chi2({res}5{txt}){col 67}= {res}      7.97
{txt}{col 51}Prob > chi2{col 67}= {res}    0.1580
{txt}Log likelihood = {res}-2129.7562{txt}{col 51}Pseudo R2{col 67}= {res}    0.0019

{txt}{hline 13}{c TT}{hline 11}{hline 11}{hline 9}{hline 8}{hline 13}{hline 12}
{col 1}         UAI{col 14}{c |} Odds Ratio{col 26}   Std. Err.{col 38}      z{col 46}   P>|z|{col 54}     [95% Con{col 67}f. Interval]
{hline 13}{c +}{hline 11}{hline 11}{hline 9}{hline 8}{hline 13}{hline 12}
{space 4}drugdich {c |}{col 14}{res}{space 2} 1.254912{col 26}{space 2} .1118264{col 37}{space 1}    2.55{col 46}{space 3}0.011{col 54}{space 4} 1.053809{col 67}{space 3} 1.494392
{txt}{space 5}marrige {c |}{col 14}{res}{space 2} 1.010648{col 26}{space 2} .1041544{col 37}{space 1}    0.10{col 46}{space 3}0.918{col 54}{space 4} .8258049{col 67}{space 3} 1.236864
{txt}{space 5}income2 {c |}{col 14}{res}{space 2} 1.096349{col 26}{space 2} .0841179{col 37}{space 1}    1.20{col 46}{space 3}0.231{col 54}{space 4} .9432781{col 67}{space 3} 1.274259
{txt}{space 6}totklg {c |}{col 14}{res}{space 2} 1.002961{col 26}{space 2} .0185028{col 37}{space 1}    0.16{col 46}{space 3}0.873{col 54}{space 4} .9673444{col 67}{space 3}  1.03989
{txt}{space 9}age {c |}{col 14}{res}{space 2}  .999643{col 26}{space 2} .0048799{col 37}{space 1}   -0.07{col 46}{space 3}0.942{col 54}{space 4} .9901241{col 67}{space 3} 1.009253
{txt}{space 7}_cons {c |}{col 14}{res}{space 2} 2.690817{col 26}{space 2} .7138621{col 37}{space 1}    3.73{col 46}{space 3}0.000{col 54}{space 4} 1.599794{col 67}{space 3} 4.525893
{txt}{hline 13}{c BT}{hline 11}{hline 11}{hline 9}{hline 8}{hline 13}{hline 12}

{com}. *M-Y
. logistic hivinf   UAI    marrige income2 totklg age
{res}
{txt}Logistic regression{col 51}Number of obs{col 67}= {res}      3832
{txt}{col 51}LR chi2({res}5{txt}){col 67}= {res}     14.30
{txt}{col 51}Prob > chi2{col 67}= {res}    0.0138
{txt}Log likelihood = {res}-1177.7085{txt}{col 51}Pseudo R2{col 67}= {res}    0.0060

{txt}{hline 13}{c TT}{hline 11}{hline 11}{hline 9}{hline 8}{hline 13}{hline 12}
{col 1}      hivinf{col 14}{c |} Odds Ratio{col 26}   Std. Err.{col 38}      z{col 46}   P>|z|{col 54}     [95% Con{col 67}f. Interval]
{hline 13}{c +}{hline 11}{hline 11}{hline 9}{hline 8}{hline 13}{hline 12}
{space 9}UAI {c |}{col 14}{res}{space 2}  .806064{col 26}{space 2}  .100194{col 37}{space 1}   -1.73{col 46}{space 3}0.083{col 54}{space 4} .6317787{col 67}{space 3} 1.028429
{txt}{space 5}marrige {c |}{col 14}{res}{space 2} .7233235{col 26}{space 2} .1072734{col 37}{space 1}   -2.18{col 46}{space 3}0.029{col 54}{space 4} .5408714{col 67}{space 3} .9673221
{txt}{space 5}income2 {c |}{col 14}{res}{space 2} 1.017495{col 26}{space 2} .1154738{col 37}{space 1}    0.15{col 46}{space 3}0.879{col 54}{space 4} .8145749{col 67}{space 3} 1.270966
{txt}{space 6}totklg {c |}{col 14}{res}{space 2} 1.063906{col 26}{space 2} .0304266{col 37}{space 1}    2.17{col 46}{space 3}0.030{col 54}{space 4} 1.005911{col 67}{space 3} 1.125244
{txt}{space 9}age {c |}{col 14}{res}{space 2} .9992693{col 26}{space 2} .0071855{col 37}{space 1}   -0.10{col 46}{space 3}0.919{col 54}{space 4} .9852848{col 67}{space 3} 1.013452
{txt}{space 7}_cons {c |}{col 14}{res}{space 2} .0959248{col 26}{space 2} .0382803{col 37}{space 1}   -5.87{col 46}{space 3}0.000{col 54}{space 4} .0438778{col 67}{space 3} .2097087
{txt}{hline 13}{c BT}{hline 11}{hline 11}{hline 9}{hline 8}{hline 13}{hline 12}

{com}. *X,M-Y
.  logistic hivinf drugdich UAI marrige income2 totklg age 
{res}
{txt}Logistic regression{col 51}Number of obs{col 67}= {res}      3828
{txt}{col 51}LR chi2({res}6{txt}){col 67}= {res}     33.50
{txt}{col 51}Prob > chi2{col 67}= {res}    0.0000
{txt}Log likelihood = {res}-1158.5815{txt}{col 51}Pseudo R2{col 67}= {res}    0.0143

{txt}{hline 13}{c TT}{hline 11}{hline 11}{hline 9}{hline 8}{hline 13}{hline 12}
{col 1}      hivinf{col 14}{c |} Odds Ratio{col 26}   Std. Err.{col 38}      z{col 46}   P>|z|{col 54}     [95% Con{col 67}f. Interval]
{hline 13}{c +}{hline 11}{hline 11}{hline 9}{hline 8}{hline 13}{hline 12}
{space 4}drugdich {c |}{col 14}{res}{space 2} 1.688497{col 26}{space 2} .2092278{col 37}{space 1}    4.23{col 46}{space 3}0.000{col 54}{space 4} 1.324418{col 67}{space 3} 2.152662
{txt}{space 9}UAI {c |}{col 14}{res}{space 2} .7747087{col 26}{space 2} .0968844{col 37}{space 1}   -2.04{col 46}{space 3}0.041{col 54}{space 4} .6063004{col 67}{space 3} .9898945
{txt}{space 5}marrige {c |}{col 14}{res}{space 2} .6897684{col 26}{space 2} .1031993{col 37}{space 1}   -2.48{col 46}{space 3}0.013{col 54}{space 4} .5144596{col 67}{space 3}  .924816
{txt}{space 5}income2 {c |}{col 14}{res}{space 2} 1.052708{col 26}{space 2} .1210405{col 37}{space 1}    0.45{col 46}{space 3}0.655{col 54}{space 4} .8403044{col 67}{space 3} 1.318801
{txt}{space 6}totklg {c |}{col 14}{res}{space 2} 1.097418{col 26}{space 2} .0326767{col 37}{space 1}    3.12{col 46}{space 3}0.002{col 54}{space 4} 1.035206{col 67}{space 3} 1.163369
{txt}{space 9}age {c |}{col 14}{res}{space 2}    1.003{col 26}{space 2}  .007345{col 37}{space 1}    0.41{col 46}{space 3}0.683{col 54}{space 4} .9887066{col 67}{space 3}   1.0175
{txt}{space 7}_cons {c |}{col 14}{res}{space 2} .0593137{col 26}{space 2} .0249203{col 37}{space 1}   -6.72{col 46}{space 3}0.000{col 54}{space 4} .0260332{col 67}{space 3} .1351394
{txt}{hline 13}{c BT}{hline 11}{hline 11}{hline 9}{hline 8}{hline 13}{hline 12}

{com}. 
{txt}end of do-file

{com}. do "C:\Users\CHENZH~1\AppData\Local\Temp\STD01000000.tmp"
{txt}
{com}.  * final model 2:X-drugdich Y-sypinf M-NSP---IT IS a mediator
. * X-Y
. logistic sypinf drugdich marrige income2   totklg age 
{res}
{txt}Logistic regression{col 51}Number of obs{col 67}= {res}      3828
{txt}{col 51}LR chi2({res}5{txt}){col 67}= {res}     57.04
{txt}{col 51}Prob > chi2{col 67}= {res}    0.0000
{txt}Log likelihood = {res}-1387.2661{txt}{col 51}Pseudo R2{col 67}= {res}    0.0201

{txt}{hline 13}{c TT}{hline 11}{hline 11}{hline 9}{hline 8}{hline 13}{hline 12}
{col 1}      sypinf{col 14}{c |} Odds Ratio{col 26}   Std. Err.{col 38}      z{col 46}   P>|z|{col 54}     [95% Con{col 67}f. Interval]
{hline 13}{c +}{hline 11}{hline 11}{hline 9}{hline 8}{hline 13}{hline 12}
{space 4}drugdich {c |}{col 14}{res}{space 2} 1.608872{col 26}{space 2}   .17962{col 37}{space 1}    4.26{col 46}{space 3}0.000{col 54}{space 4} 1.292678{col 67}{space 3} 2.002408
{txt}{space 5}marrige {c |}{col 14}{res}{space 2} .8163742{col 26}{space 2} .1057588{col 37}{space 1}   -1.57{col 46}{space 3}0.117{col 54}{space 4} .6333134{col 67}{space 3} 1.052349
{txt}{space 5}income2 {c |}{col 14}{res}{space 2}  1.09568{col 26}{space 2} .1117372{col 37}{space 1}    0.90{col 46}{space 3}0.370{col 54}{space 4} .8971777{col 67}{space 3} 1.338102
{txt}{space 6}totklg {c |}{col 14}{res}{space 2} 1.035458{col 26}{space 2} .0254774{col 37}{space 1}    1.42{col 46}{space 3}0.157{col 54}{space 4} .9867078{col 67}{space 3} 1.086616
{txt}{space 9}age {c |}{col 14}{res}{space 2}  1.02859{col 26}{space 2} .0060533{col 37}{space 1}    4.79{col 46}{space 3}0.000{col 54}{space 4} 1.016794{col 67}{space 3} 1.040523
{txt}{space 7}_cons {c |}{col 14}{res}{space 2} .0413642{col 26}{space 2} .0143124{col 37}{space 1}   -9.21{col 46}{space 3}0.000{col 54}{space 4} .0209943{col 67}{space 3} .0814981
{txt}{hline 13}{c BT}{hline 11}{hline 11}{hline 9}{hline 8}{hline 13}{hline 12}

{com}. *X-M
.  logistic UAI  drugdich  marrige income2  totklg age 
{res}
{txt}Logistic regression{col 51}Number of obs{col 67}= {res}      3828
{txt}{col 51}LR chi2({res}5{txt}){col 67}= {res}      7.97
{txt}{col 51}Prob > chi2{col 67}= {res}    0.1580
{txt}Log likelihood = {res}-2129.7562{txt}{col 51}Pseudo R2{col 67}= {res}    0.0019

{txt}{hline 13}{c TT}{hline 11}{hline 11}{hline 9}{hline 8}{hline 13}{hline 12}
{col 1}         UAI{col 14}{c |} Odds Ratio{col 26}   Std. Err.{col 38}      z{col 46}   P>|z|{col 54}     [95% Con{col 67}f. Interval]
{hline 13}{c +}{hline 11}{hline 11}{hline 9}{hline 8}{hline 13}{hline 12}
{space 4}drugdich {c |}{col 14}{res}{space 2} 1.254912{col 26}{space 2} .1118264{col 37}{space 1}    2.55{col 46}{space 3}0.011{col 54}{space 4} 1.053809{col 67}{space 3} 1.494392
{txt}{space 5}marrige {c |}{col 14}{res}{space 2} 1.010648{col 26}{space 2} .1041544{col 37}{space 1}    0.10{col 46}{space 3}0.918{col 54}{space 4} .8258049{col 67}{space 3} 1.236864
{txt}{space 5}income2 {c |}{col 14}{res}{space 2} 1.096349{col 26}{space 2} .0841179{col 37}{space 1}    1.20{col 46}{space 3}0.231{col 54}{space 4} .9432781{col 67}{space 3} 1.274259
{txt}{space 6}totklg {c |}{col 14}{res}{space 2} 1.002961{col 26}{space 2} .0185028{col 37}{space 1}    0.16{col 46}{space 3}0.873{col 54}{space 4} .9673444{col 67}{space 3}  1.03989
{txt}{space 9}age {c |}{col 14}{res}{space 2}  .999643{col 26}{space 2} .0048799{col 37}{space 1}   -0.07{col 46}{space 3}0.942{col 54}{space 4} .9901241{col 67}{space 3} 1.009253
{txt}{space 7}_cons {c |}{col 14}{res}{space 2} 2.690817{col 26}{space 2} .7138621{col 37}{space 1}    3.73{col 46}{space 3}0.000{col 54}{space 4} 1.599794{col 67}{space 3} 4.525893
{txt}{hline 13}{c BT}{hline 11}{hline 11}{hline 9}{hline 8}{hline 13}{hline 12}

{com}.  *M-Y
. logistic sypinf   UAI    marrige income2 totklg age
{res}
{txt}Logistic regression{col 51}Number of obs{col 67}= {res}      3832
{txt}{col 51}LR chi2({res}5{txt}){col 67}= {res}     41.52
{txt}{col 51}Prob > chi2{col 67}= {res}    0.0000
{txt}Log likelihood = {res}-1399.4988{txt}{col 51}Pseudo R2{col 67}= {res}    0.0146

{txt}{hline 13}{c TT}{hline 11}{hline 11}{hline 9}{hline 8}{hline 13}{hline 12}
{col 1}      sypinf{col 14}{c |} Odds Ratio{col 26}   Std. Err.{col 38}      z{col 46}   P>|z|{col 54}     [95% Con{col 67}f. Interval]
{hline 13}{c +}{hline 11}{hline 11}{hline 9}{hline 8}{hline 13}{hline 12}
{space 9}UAI {c |}{col 14}{res}{space 2} .8385376{col 26}{space 2} .0937276{col 37}{space 1}   -1.58{col 46}{space 3}0.115{col 54}{space 4} .6735649{col 67}{space 3} 1.043916
{txt}{space 5}marrige {c |}{col 14}{res}{space 2} .8439266{col 26}{space 2} .1088128{col 37}{space 1}   -1.32{col 46}{space 3}0.188{col 54}{space 4} .6554716{col 67}{space 3} 1.086564
{txt}{space 5}income2 {c |}{col 14}{res}{space 2} 1.051992{col 26}{space 2} .1061443{col 37}{space 1}    0.50{col 46}{space 3}0.615{col 54}{space 4} .8632316{col 67}{space 3} 1.282027
{txt}{space 6}totklg {c |}{col 14}{res}{space 2} 1.013791{col 26}{space 2} .0241746{col 37}{space 1}    0.57{col 46}{space 3}0.566{col 54}{space 4} .9674998{col 67}{space 3} 1.062297
{txt}{space 9}age {c |}{col 14}{res}{space 2} 1.025094{col 26}{space 2} .0059313{col 37}{space 1}    4.28{col 46}{space 3}0.000{col 54}{space 4} 1.013535{col 67}{space 3} 1.036785
{txt}{space 7}_cons {c |}{col 14}{res}{space 2} .0713016{col 26}{space 2} .0240635{col 37}{space 1}   -7.82{col 46}{space 3}0.000{col 54}{space 4} .0367983{col 67}{space 3} .1381562
{txt}{hline 13}{c BT}{hline 11}{hline 11}{hline 9}{hline 8}{hline 13}{hline 12}

{com}. *X,M-Y
.  logistic sypinf  drugdich UAI   marrige income2  totklg age 
{res}
{txt}Logistic regression{col 51}Number of obs{col 67}= {res}      3828
{txt}{col 51}LR chi2({res}6{txt}){col 67}= {res}     60.28
{txt}{col 51}Prob > chi2{col 67}= {res}    0.0000
{txt}Log likelihood = {res}-1385.6466{txt}{col 51}Pseudo R2{col 67}= {res}    0.0213

{txt}{hline 13}{c TT}{hline 11}{hline 11}{hline 9}{hline 8}{hline 13}{hline 12}
{col 1}      sypinf{col 14}{c |} Odds Ratio{col 26}   Std. Err.{col 38}      z{col 46}   P>|z|{col 54}     [95% Con{col 67}f. Interval]
{hline 13}{c +}{hline 11}{hline 11}{hline 9}{hline 8}{hline 13}{hline 12}
{space 4}drugdich {c |}{col 14}{res}{space 2}  1.62467{col 26}{space 2} .1817065{col 37}{space 1}    4.34{col 46}{space 3}0.000{col 54}{space 4} 1.304863{col 67}{space 3} 2.022857
{txt}{space 9}UAI {c |}{col 14}{res}{space 2} .8151745{col 26}{space 2} .0915381{col 37}{space 1}   -1.82{col 46}{space 3}0.069{col 54}{space 4} .6541343{col 67}{space 3} 1.015861
{txt}{space 5}marrige {c |}{col 14}{res}{space 2} .8166018{col 26}{space 2} .1059734{col 37}{space 1}   -1.56{col 46}{space 3}0.118{col 54}{space 4} .6332086{col 67}{space 3}  1.05311
{txt}{space 5}income2 {c |}{col 14}{res}{space 2} 1.098885{col 26}{space 2} .1121229{col 37}{space 1}    0.92{col 46}{space 3}0.355{col 54}{space 4} .8997078{col 67}{space 3} 1.342157
{txt}{space 6}totklg {c |}{col 14}{res}{space 2} 1.035679{col 26}{space 2} .0254927{col 37}{space 1}    1.42{col 46}{space 3}0.154{col 54}{space 4} .9869004{col 67}{space 3} 1.086869
{txt}{space 9}age {c |}{col 14}{res}{space 2} 1.028564{col 26}{space 2} .0060599{col 37}{space 1}    4.78{col 46}{space 3}0.000{col 54}{space 4} 1.016755{col 67}{space 3}  1.04051
{txt}{space 7}_cons {c |}{col 14}{res}{space 2} .0478578{col 26}{space 2}  .016995{col 37}{space 1}   -8.56{col 46}{space 3}0.000{col 54}{space 4} .0238604{col 67}{space 3} .0959903
{txt}{hline 13}{c BT}{hline 11}{hline 11}{hline 9}{hline 8}{hline 13}{hline 12}

{com}.  
. 
{txt}end of do-file

{com}. do "C:\Users\CHENZH~1\AppData\Local\Temp\STD01000000.tmp"
{txt}
{com}.  * X-drugdich Y-hsvinf M-NSP---IT IS not a mediator
. * X-Y
. logistic hsvinf drugdich marrige income2 totklg age 
{res}
{txt}Logistic regression{col 51}Number of obs{col 67}= {res}      3828
{txt}{col 51}LR chi2({res}5{txt}){col 67}= {res}     70.74
{txt}{col 51}Prob > chi2{col 67}= {res}    0.0000
{txt}Log likelihood = {res}-1233.4779{txt}{col 51}Pseudo R2{col 67}= {res}    0.0279

{txt}{hline 13}{c TT}{hline 11}{hline 11}{hline 9}{hline 8}{hline 13}{hline 12}
{col 1}      hsvinf{col 14}{c |} Odds Ratio{col 26}   Std. Err.{col 38}      z{col 46}   P>|z|{col 54}     [95% Con{col 67}f. Interval]
{hline 13}{c +}{hline 11}{hline 11}{hline 9}{hline 8}{hline 13}{hline 12}
{space 4}drugdich {c |}{col 14}{res}{space 2} .9624493{col 26}{space 2} .1239097{col 37}{space 1}   -0.30{col 46}{space 3}0.766{col 54}{space 4} .7478089{col 67}{space 3} 1.238697
{txt}{space 5}marrige {c |}{col 14}{res}{space 2} .9948705{col 26}{space 2} .1372544{col 37}{space 1}   -0.04{col 46}{space 3}0.970{col 54}{space 4} .7591595{col 67}{space 3} 1.303767
{txt}{space 5}income2 {c |}{col 14}{res}{space 2} 1.043065{col 26}{space 2} .1145913{col 37}{space 1}    0.38{col 46}{space 3}0.701{col 54}{space 4} .8410043{col 67}{space 3} 1.293673
{txt}{space 6}totklg {c |}{col 14}{res}{space 2} .9794642{col 26}{space 2} .0249304{col 37}{space 1}   -0.82{col 46}{space 3}0.415{col 54}{space 4} .9318003{col 67}{space 3} 1.029566
{txt}{space 9}age {c |}{col 14}{res}{space 2} 1.041177{col 26}{space 2} .0062305{col 37}{space 1}    6.74{col 46}{space 3}0.000{col 54}{space 4} 1.029037{col 67}{space 3}  1.05346
{txt}{space 7}_cons {c |}{col 14}{res}{space 2} .0361107{col 26}{space 2} .0129465{col 37}{space 1}   -9.26{col 46}{space 3}0.000{col 54}{space 4} .0178839{col 67}{space 3} .0729138
{txt}{hline 13}{c BT}{hline 11}{hline 11}{hline 9}{hline 8}{hline 13}{hline 12}

{com}. *X-M
.  logistic UAI  drugdich  marrige income2 totklg age 
{res}
{txt}Logistic regression{col 51}Number of obs{col 67}= {res}      3828
{txt}{col 51}LR chi2({res}5{txt}){col 67}= {res}      7.97
{txt}{col 51}Prob > chi2{col 67}= {res}    0.1580
{txt}Log likelihood = {res}-2129.7562{txt}{col 51}Pseudo R2{col 67}= {res}    0.0019

{txt}{hline 13}{c TT}{hline 11}{hline 11}{hline 9}{hline 8}{hline 13}{hline 12}
{col 1}         UAI{col 14}{c |} Odds Ratio{col 26}   Std. Err.{col 38}      z{col 46}   P>|z|{col 54}     [95% Con{col 67}f. Interval]
{hline 13}{c +}{hline 11}{hline 11}{hline 9}{hline 8}{hline 13}{hline 12}
{space 4}drugdich {c |}{col 14}{res}{space 2} 1.254912{col 26}{space 2} .1118264{col 37}{space 1}    2.55{col 46}{space 3}0.011{col 54}{space 4} 1.053809{col 67}{space 3} 1.494392
{txt}{space 5}marrige {c |}{col 14}{res}{space 2} 1.010648{col 26}{space 2} .1041544{col 37}{space 1}    0.10{col 46}{space 3}0.918{col 54}{space 4} .8258049{col 67}{space 3} 1.236864
{txt}{space 5}income2 {c |}{col 14}{res}{space 2} 1.096349{col 26}{space 2} .0841179{col 37}{space 1}    1.20{col 46}{space 3}0.231{col 54}{space 4} .9432781{col 67}{space 3} 1.274259
{txt}{space 6}totklg {c |}{col 14}{res}{space 2} 1.002961{col 26}{space 2} .0185028{col 37}{space 1}    0.16{col 46}{space 3}0.873{col 54}{space 4} .9673444{col 67}{space 3}  1.03989
{txt}{space 9}age {c |}{col 14}{res}{space 2}  .999643{col 26}{space 2} .0048799{col 37}{space 1}   -0.07{col 46}{space 3}0.942{col 54}{space 4} .9901241{col 67}{space 3} 1.009253
{txt}{space 7}_cons {c |}{col 14}{res}{space 2} 2.690817{col 26}{space 2} .7138621{col 37}{space 1}    3.73{col 46}{space 3}0.000{col 54}{space 4} 1.599794{col 67}{space 3} 4.525893
{txt}{hline 13}{c BT}{hline 11}{hline 11}{hline 9}{hline 8}{hline 13}{hline 12}

{com}.  *M-Y
. logistic hsvinf    UAI    marrige income2 totklg age
{res}
{txt}Logistic regression{col 51}Number of obs{col 67}= {res}      3832
{txt}{col 51}LR chi2({res}5{txt}){col 67}= {res}     70.00
{txt}{col 51}Prob > chi2{col 67}= {res}    0.0000
{txt}Log likelihood = {res}-1238.6083{txt}{col 51}Pseudo R2{col 67}= {res}    0.0275

{txt}{hline 13}{c TT}{hline 11}{hline 11}{hline 9}{hline 8}{hline 13}{hline 12}
{col 1}      hsvinf{col 14}{c |} Odds Ratio{col 26}   Std. Err.{col 38}      z{col 46}   P>|z|{col 54}     [95% Con{col 67}f. Interval]
{hline 13}{c +}{hline 11}{hline 11}{hline 9}{hline 8}{hline 13}{hline 12}
{space 9}UAI {c |}{col 14}{res}{space 2} .9864669{col 26}{space 2} .1224435{col 37}{space 1}   -0.11{col 46}{space 3}0.913{col 54}{space 4} .7734435{col 67}{space 3} 1.258162
{txt}{space 5}marrige {c |}{col 14}{res}{space 2} .9961906{col 26}{space 2} .1372059{col 37}{space 1}   -0.03{col 46}{space 3}0.978{col 54}{space 4} .7605117{col 67}{space 3} 1.304905
{txt}{space 5}income2 {c |}{col 14}{res}{space 2} 1.056228{col 26}{space 2} .1150848{col 37}{space 1}    0.50{col 46}{space 3}0.616{col 54}{space 4} .8531241{col 67}{space 3} 1.307685
{txt}{space 6}totklg {c |}{col 14}{res}{space 2} .9766131{col 26}{space 2} .0241022{col 37}{space 1}   -0.96{col 46}{space 3}0.338{col 54}{space 4} .9304979{col 67}{space 3} 1.025014
{txt}{space 9}age {c |}{col 14}{res}{space 2} 1.040973{col 26}{space 2} .0061646{col 37}{space 1}    6.78{col 46}{space 3}0.000{col 54}{space 4}  1.02896{col 67}{space 3} 1.053126
{txt}{space 7}_cons {c |}{col 14}{res}{space 2} .0370093{col 26}{space 2} .0131274{col 37}{space 1}   -9.29{col 46}{space 3}0.000{col 54}{space 4} .0184666{col 67}{space 3} .0741713
{txt}{hline 13}{c BT}{hline 11}{hline 11}{hline 9}{hline 8}{hline 13}{hline 12}

{com}. *X,M-Y
.  logistic hsvinf   drugdich UAI  marrige income2   totklg age 
{res}
{txt}Logistic regression{col 51}Number of obs{col 67}= {res}      3828
{txt}{col 51}LR chi2({res}6{txt}){col 67}= {res}     70.76
{txt}{col 51}Prob > chi2{col 67}= {res}    0.0000
{txt}Log likelihood = {res}-1233.4674{txt}{col 51}Pseudo R2{col 67}= {res}    0.0279

{txt}{hline 13}{c TT}{hline 11}{hline 11}{hline 9}{hline 8}{hline 13}{hline 12}
{col 1}      hsvinf{col 14}{c |} Odds Ratio{col 26}   Std. Err.{col 38}      z{col 46}   P>|z|{col 54}     [95% Con{col 67}f. Interval]
{hline 13}{c +}{hline 11}{hline 11}{hline 9}{hline 8}{hline 13}{hline 12}
{space 4}drugdich {c |}{col 14}{res}{space 2} .9632583{col 26}{space 2} .1241388{col 37}{space 1}   -0.29{col 46}{space 3}0.771{col 54}{space 4} .7482473{col 67}{space 3} 1.240053
{txt}{space 9}UAI {c |}{col 14}{res}{space 2}  .982101{col 26}{space 2} .1221346{col 37}{space 1}   -0.15{col 46}{space 3}0.885{col 54}{space 4} .7696624{col 67}{space 3} 1.253176
{txt}{space 5}marrige {c |}{col 14}{res}{space 2} .9949805{col 26}{space 2} .1372858{col 37}{space 1}   -0.04{col 46}{space 3}0.971{col 54}{space 4} .7592192{col 67}{space 3} 1.303953
{txt}{space 5}income2 {c |}{col 14}{res}{space 2} 1.043259{col 26}{space 2} .1146205{col 37}{space 1}    0.39{col 46}{space 3}0.700{col 54}{space 4} .8411486{col 67}{space 3} 1.293933
{txt}{space 6}totklg {c |}{col 14}{res}{space 2} .9794967{col 26}{space 2} .0249324{col 37}{space 1}   -0.81{col 46}{space 3}0.416{col 54}{space 4}  .931829{col 67}{space 3} 1.029603
{txt}{space 9}age {c |}{col 14}{res}{space 2} 1.041171{col 26}{space 2}  .006231{col 37}{space 1}    6.74{col 46}{space 3}0.000{col 54}{space 4}  1.02903{col 67}{space 3} 1.053456
{txt}{space 7}_cons {c |}{col 14}{res}{space 2} .0365873{col 26}{space 2}  .013526{col 37}{space 1}   -8.95{col 46}{space 3}0.000{col 54}{space 4} .0177275{col 67}{space 3} .0755114
{txt}{hline 13}{c BT}{hline 11}{hline 11}{hline 9}{hline 8}{hline 13}{hline 12}

{com}.  
. 
{txt}end of do-file

{com}. do "C:\Users\CHENZH~1\AppData\Local\Temp\STD01000000.tmp"
{txt}
{com}.  * demographics by exposure (covariates by X)
.  tab edudich1  drugdich, col
{txt}
{c TLC}{hline 19}{c TRC}
{c |} Key{col 21}{c |}
{c LT}{hline 19}{c RT}
{c |}{space 5}{it:frequency}{col 21}{c |}
{c |}{space 1}{it:column percentage}{col 21}{c |}
{c BLC}{hline 19}{c BRC}

           {c |}       drugdich
  edudich1 {c |} non-drugu    druguse {c |}     Total
{hline 11}{c +}{hline 22}{c +}{hline 10}
       <HS {c |}{res}       499        190 {txt}{c |}{res}       689 
           {txt}{c |}{res}     18.09      17.72 {txt}{c |}{res}     17.99 
{txt}{hline 11}{c +}{hline 22}{c +}{hline 10}
      >=HS {c |}{res}     2,259        882 {txt}{c |}{res}     3,141 
           {txt}{c |}{res}     81.91      82.28 {txt}{c |}{res}     82.01 
{txt}{hline 11}{c +}{hline 22}{c +}{hline 10}
     Total {c |}{res}     2,758      1,072 {txt}{c |}{res}     3,830 
           {txt}{c |}{res}    100.00     100.00 {txt}{c |}{res}    100.00 

{txt}
{com}.  tabulate edudich1 drugdich, col chi2
{txt}
{c TLC}{hline 19}{c TRC}
{c |} Key{col 21}{c |}
{c LT}{hline 19}{c RT}
{c |}{space 5}{it:frequency}{col 21}{c |}
{c |}{space 1}{it:column percentage}{col 21}{c |}
{c BLC}{hline 19}{c BRC}

           {c |}       drugdich
  edudich1 {c |} non-drugu    druguse {c |}     Total
{hline 11}{c +}{hline 22}{c +}{hline 10}
       <HS {c |}{res}       499        190 {txt}{c |}{res}       689 
           {txt}{c |}{res}     18.09      17.72 {txt}{c |}{res}     17.99 
{txt}{hline 11}{c +}{hline 22}{c +}{hline 10}
      >=HS {c |}{res}     2,259        882 {txt}{c |}{res}     3,141 
           {txt}{c |}{res}     81.91      82.28 {txt}{c |}{res}     82.01 
{txt}{hline 11}{c +}{hline 22}{c +}{hline 10}
     Total {c |}{res}     2,758      1,072 {txt}{c |}{res}     3,830 
           {txt}{c |}{res}    100.00     100.00 {txt}{c |}{res}    100.00 

{txt}          Pearson chi2({res}1{txt}) = {res}  0.0712  {txt} Pr = {res}0.790
{txt}
{com}.  
.  tab marrige drugdich, col
{txt}
{c TLC}{hline 19}{c TRC}
{c |} Key{col 21}{c |}
{c LT}{hline 19}{c RT}
{c |}{space 5}{it:frequency}{col 21}{c |}
{c |}{space 1}{it:column percentage}{col 21}{c |}
{c BLC}{hline 19}{c BRC}

              {c |}       drugdich
      marrige {c |} non-drugu    druguse {c |}     Total
{hline 14}{c +}{hline 22}{c +}{hline 10}
 ever married {c |}{res}       850        211 {txt}{c |}{res}     1,061 
              {txt}{c |}{res}     30.82      19.68 {txt}{c |}{res}     27.70 
{txt}{hline 14}{c +}{hline 22}{c +}{hline 10}
never married {c |}{res}     1,908        861 {txt}{c |}{res}     2,769 
              {txt}{c |}{res}     69.18      80.32 {txt}{c |}{res}     72.30 
{txt}{hline 14}{c +}{hline 22}{c +}{hline 10}
        Total {c |}{res}     2,758      1,072 {txt}{c |}{res}     3,830 
              {txt}{c |}{res}    100.00     100.00 {txt}{c |}{res}    100.00 

{txt}
{com}.  tabulate marrige drugdich, col chi2
{txt}
{c TLC}{hline 19}{c TRC}
{c |} Key{col 21}{c |}
{c LT}{hline 19}{c RT}
{c |}{space 5}{it:frequency}{col 21}{c |}
{c |}{space 1}{it:column percentage}{col 21}{c |}
{c BLC}{hline 19}{c BRC}

              {c |}       drugdich
      marrige {c |} non-drugu    druguse {c |}     Total
{hline 14}{c +}{hline 22}{c +}{hline 10}
 ever married {c |}{res}       850        211 {txt}{c |}{res}     1,061 
              {txt}{c |}{res}     30.82      19.68 {txt}{c |}{res}     27.70 
{txt}{hline 14}{c +}{hline 22}{c +}{hline 10}
never married {c |}{res}     1,908        861 {txt}{c |}{res}     2,769 
              {txt}{c |}{res}     69.18      80.32 {txt}{c |}{res}     72.30 
{txt}{hline 14}{c +}{hline 22}{c +}{hline 10}
        Total {c |}{res}     2,758      1,072 {txt}{c |}{res}     3,830 
              {txt}{c |}{res}    100.00     100.00 {txt}{c |}{res}    100.00 

{txt}          Pearson chi2({res}1{txt}) = {res} 47.8029  {txt} Pr = {res}0.000
{txt}
{com}.  
.  tab ethnic drugdich,col
{txt}
{c TLC}{hline 19}{c TRC}
{c |} Key{col 21}{c |}
{c LT}{hline 19}{c RT}
{c |}{space 5}{it:frequency}{col 21}{c |}
{c |}{space 1}{it:column percentage}{col 21}{c |}
{c BLC}{hline 19}{c BRC}

           {c |}       drugdich
    ethnic {c |} non-drugu    druguse {c |}     Total
{hline 11}{c +}{hline 22}{c +}{hline 10}
       Han {c |}{res}     2,618      1,020 {txt}{c |}{res}     3,638 
           {txt}{c |}{res}     94.92      95.15 {txt}{c |}{res}     94.99 
{txt}{hline 11}{c +}{hline 22}{c +}{hline 10}
   non-Han {c |}{res}       140         52 {txt}{c |}{res}       192 
           {txt}{c |}{res}      5.08       4.85 {txt}{c |}{res}      5.01 
{txt}{hline 11}{c +}{hline 22}{c +}{hline 10}
     Total {c |}{res}     2,758      1,072 {txt}{c |}{res}     3,830 
           {txt}{c |}{res}    100.00     100.00 {txt}{c |}{res}    100.00 

{txt}
{com}.  tabulate ethnic drugdich, col chi2
{txt}
{c TLC}{hline 19}{c TRC}
{c |} Key{col 21}{c |}
{c LT}{hline 19}{c RT}
{c |}{space 5}{it:frequency}{col 21}{c |}
{c |}{space 1}{it:column percentage}{col 21}{c |}
{c BLC}{hline 19}{c BRC}

           {c |}       drugdich
    ethnic {c |} non-drugu    druguse {c |}     Total
{hline 11}{c +}{hline 22}{c +}{hline 10}
       Han {c |}{res}     2,618      1,020 {txt}{c |}{res}     3,638 
           {txt}{c |}{res}     94.92      95.15 {txt}{c |}{res}     94.99 
{txt}{hline 11}{c +}{hline 22}{c +}{hline 10}
   non-Han {c |}{res}       140         52 {txt}{c |}{res}       192 
           {txt}{c |}{res}      5.08       4.85 {txt}{c |}{res}      5.01 
{txt}{hline 11}{c +}{hline 22}{c +}{hline 10}
     Total {c |}{res}     2,758      1,072 {txt}{c |}{res}     3,830 
           {txt}{c |}{res}    100.00     100.00 {txt}{c |}{res}    100.00 

{txt}          Pearson chi2({res}1{txt}) = {res}  0.0824  {txt} Pr = {res}0.774
{txt}
{com}.  
.  tab income2 drugdich,col
{txt}
{c TLC}{hline 19}{c TRC}
{c |} Key{col 21}{c |}
{c LT}{hline 19}{c RT}
{c |}{space 5}{it:frequency}{col 21}{c |}
{c |}{space 1}{it:column percentage}{col 21}{c |}
{c BLC}{hline 19}{c BRC}

           {c |}       drugdich
   income2 {c |} non-drugu    druguse {c |}     Total
{hline 11}{c +}{hline 22}{c +}{hline 10}
     >3000 {c |}{res}     1,062        541 {txt}{c |}{res}     1,603 
           {txt}{c |}{res}     38.51      50.51 {txt}{c |}{res}     41.86 
{txt}{hline 11}{c +}{hline 22}{c +}{hline 10}
    <=3000 {c |}{res}     1,696        530 {txt}{c |}{res}     2,226 
           {txt}{c |}{res}     61.49      49.49 {txt}{c |}{res}     58.14 
{txt}{hline 11}{c +}{hline 22}{c +}{hline 10}
     Total {c |}{res}     2,758      1,071 {txt}{c |}{res}     3,829 
           {txt}{c |}{res}    100.00     100.00 {txt}{c |}{res}    100.00 

{txt}
{com}.  tabulate income2 drugdich, chi2

           {txt}{c |}       drugdich
   income2 {c |} non-drugu    druguse {c |}     Total
{hline 11}{c +}{hline 22}{c +}{hline 10}
     >3000 {c |}{res}     1,062        541 {txt}{c |}{res}     1,603 
{txt}    <=3000 {c |}{res}     1,696        530 {txt}{c |}{res}     2,226 
{txt}{hline 11}{c +}{hline 22}{c +}{hline 10}
     Total {c |}{res}     2,758      1,071 {txt}{c |}{res}     3,829 

{txt}          Pearson chi2({res}1{txt}) = {res} 45.6990  {txt} Pr = {res}0.000
{txt}
{com}.  
.  tab sexid drugdich, col
{txt}
{c TLC}{hline 19}{c TRC}
{c |} Key{col 21}{c |}
{c LT}{hline 19}{c RT}
{c |}{space 5}{it:frequency}{col 21}{c |}
{c |}{space 1}{it:column percentage}{col 21}{c |}
{c BLC}{hline 19}{c BRC}

           {c |}       drugdich
     sexid {c |} non-drugu    druguse {c |}     Total
{hline 11}{c +}{hline 22}{c +}{hline 10}
  non-homo {c |}{res}       966        405 {txt}{c |}{res}     1,371 
           {txt}{c |}{res}     35.03      37.78 {txt}{c |}{res}     35.80 
{txt}{hline 11}{c +}{hline 22}{c +}{hline 10}
      homo {c |}{res}     1,792        667 {txt}{c |}{res}     2,459 
           {txt}{c |}{res}     64.97      62.22 {txt}{c |}{res}     64.20 
{txt}{hline 11}{c +}{hline 22}{c +}{hline 10}
     Total {c |}{res}     2,758      1,072 {txt}{c |}{res}     3,830 
           {txt}{c |}{res}    100.00     100.00 {txt}{c |}{res}    100.00 

{txt}
{com}.  tabulate sexid drugdich, chi2

           {txt}{c |}       drugdich
     sexid {c |} non-drugu    druguse {c |}     Total
{hline 11}{c +}{hline 22}{c +}{hline 10}
  non-homo {c |}{res}       966        405 {txt}{c |}{res}     1,371 
{txt}      homo {c |}{res}     1,792        667 {txt}{c |}{res}     2,459 
{txt}{hline 11}{c +}{hline 22}{c +}{hline 10}
     Total {c |}{res}     2,758      1,072 {txt}{c |}{res}     3,830 

{txt}          Pearson chi2({res}1{txt}) = {res}  2.5484  {txt} Pr = {res}0.110
{txt}
{com}. 
{txt}end of do-file

{com}. do "C:\Users\CHENZH~1\AppData\Local\Temp\STD01000000.tmp"
{txt}
{com}.  tab UAI  drugdich, col
{txt}
{c TLC}{hline 19}{c TRC}
{c |} Key{col 21}{c |}
{c LT}{hline 19}{c RT}
{c |}{space 5}{it:frequency}{col 21}{c |}
{c |}{space 1}{it:column percentage}{col 21}{c |}
{c BLC}{hline 19}{c BRC}

           {c |}       drugdich
       UAI {c |} non-drugu    druguse {c |}     Total
{hline 11}{c +}{hline 22}{c +}{hline 10}
use condom {c |}{res}       708        233 {txt}{c |}{res}       941 
           {txt}{c |}{res}     25.67      21.74 {txt}{c |}{res}     24.57 
{txt}{hline 11}{c +}{hline 22}{c +}{hline 10}
 no condom {c |}{res}     2,050        839 {txt}{c |}{res}     2,889 
           {txt}{c |}{res}     74.33      78.26 {txt}{c |}{res}     75.43 
{txt}{hline 11}{c +}{hline 22}{c +}{hline 10}
     Total {c |}{res}     2,758      1,072 {txt}{c |}{res}     3,830 
           {txt}{c |}{res}    100.00     100.00 {txt}{c |}{res}    100.00 

{txt}
{com}.  tabulate UAI drugdich, col chi2
{txt}
{c TLC}{hline 19}{c TRC}
{c |} Key{col 21}{c |}
{c LT}{hline 19}{c RT}
{c |}{space 5}{it:frequency}{col 21}{c |}
{c |}{space 1}{it:column percentage}{col 21}{c |}
{c BLC}{hline 19}{c BRC}

           {c |}       drugdich
       UAI {c |} non-drugu    druguse {c |}     Total
{hline 11}{c +}{hline 22}{c +}{hline 10}
use condom {c |}{res}       708        233 {txt}{c |}{res}       941 
           {txt}{c |}{res}     25.67      21.74 {txt}{c |}{res}     24.57 
{txt}{hline 11}{c +}{hline 22}{c +}{hline 10}
 no condom {c |}{res}     2,050        839 {txt}{c |}{res}     2,889 
           {txt}{c |}{res}     74.33      78.26 {txt}{c |}{res}     75.43 
{txt}{hline 11}{c +}{hline 22}{c +}{hline 10}
     Total {c |}{res}     2,758      1,072 {txt}{c |}{res}     3,830 
           {txt}{c |}{res}    100.00     100.00 {txt}{c |}{res}    100.00 

{txt}          Pearson chi2({res}1{txt}) = {res}  6.4520  {txt} Pr = {res}0.011
{txt}
{com}.  
. ich, col row chi2
{err}unrecognized command:  ich
{txt}{search r(199):r(199);}

end of do-file

{search r(199):r(199);}

{com}. do "C:\Users\CHENZH~1\AppData\Local\Temp\STD01000000.tmp"
{txt}
{com}.  * outcome by exposure status (Y by X)
.  tabulate hivinf drugdich, col row chi2
{txt}
{c TLC}{hline 19}{c TRC}
{c |} Key{col 21}{c |}
{c LT}{hline 19}{c RT}
{c |}{space 5}{it:frequency}{col 21}{c |}
{c |}{space 2}{it:row percentage}{col 21}{c |}
{c |}{space 1}{it:column percentage}{col 21}{c |}
{c BLC}{hline 19}{c BRC}

           {c |}       drugdich
    hivinf {c |} non-drugu    druguse {c |}     Total
{hline 11}{c +}{hline 22}{c +}{hline 10}
         0 {c |}{res}     2,529        947 {txt}{c |}{res}     3,476 
           {txt}{c |}{res}     72.76      27.24 {txt}{c |}{res}    100.00 
           {txt}{c |}{res}     91.70      88.34 {txt}{c |}{res}     90.76 
{txt}{hline 11}{c +}{hline 22}{c +}{hline 10}
         1 {c |}{res}       229        125 {txt}{c |}{res}       354 
           {txt}{c |}{res}     64.69      35.31 {txt}{c |}{res}    100.00 
           {txt}{c |}{res}      8.30      11.66 {txt}{c |}{res}      9.24 
{txt}{hline 11}{c +}{hline 22}{c +}{hline 10}
     Total {c |}{res}     2,758      1,072 {txt}{c |}{res}     3,830 
           {txt}{c |}{res}     72.01      27.99 {txt}{c |}{res}    100.00 
           {txt}{c |}{res}    100.00     100.00 {txt}{c |}{res}    100.00 

{txt}          Pearson chi2({res}1{txt}) = {res} 10.3727  {txt} Pr = {res}0.001
{txt}
{com}.  tabulate sypinf drugdich, col row chi2
{txt}
{c TLC}{hline 19}{c TRC}
{c |} Key{col 21}{c |}
{c LT}{hline 19}{c RT}
{c |}{space 5}{it:frequency}{col 21}{c |}
{c |}{space 2}{it:row percentage}{col 21}{c |}
{c |}{space 1}{it:column percentage}{col 21}{c |}
{c BLC}{hline 19}{c BRC}

           {c |}       drugdich
    sypinf {c |} non-drugu    druguse {c |}     Total
{hline 11}{c +}{hline 22}{c +}{hline 10}
         0 {c |}{res}     2,449        915 {txt}{c |}{res}     3,364 
           {txt}{c |}{res}     72.80      27.20 {txt}{c |}{res}    100.00 
           {txt}{c |}{res}     88.80      85.35 {txt}{c |}{res}     87.83 
{txt}{hline 11}{c +}{hline 22}{c +}{hline 10}
         1 {c |}{res}       309        157 {txt}{c |}{res}       466 
           {txt}{c |}{res}     66.31      33.69 {txt}{c |}{res}    100.00 
           {txt}{c |}{res}     11.20      14.65 {txt}{c |}{res}     12.17 
{txt}{hline 11}{c +}{hline 22}{c +}{hline 10}
     Total {c |}{res}     2,758      1,072 {txt}{c |}{res}     3,830 
           {txt}{c |}{res}     72.01      27.99 {txt}{c |}{res}    100.00 
           {txt}{c |}{res}    100.00     100.00 {txt}{c |}{res}    100.00 

{txt}          Pearson chi2({res}1{txt}) = {res}  8.5567  {txt} Pr = {res}0.003
{txt}
{com}.  tabulate hsvinf drugdich, col row chi2
{txt}
{c TLC}{hline 19}{c TRC}
{c |} Key{col 21}{c |}
{c LT}{hline 19}{c RT}
{c |}{space 5}{it:frequency}{col 21}{c |}
{c |}{space 2}{it:row percentage}{col 21}{c |}
{c |}{space 1}{it:column percentage}{col 21}{c |}
{c BLC}{hline 19}{c BRC}

           {c |}       drugdich
    hsvinf {c |} non-drugu    druguse {c |}     Total
{hline 11}{c +}{hline 22}{c +}{hline 10}
         0 {c |}{res}     2,463        973 {txt}{c |}{res}     3,436 
           {txt}{c |}{res}     71.68      28.32 {txt}{c |}{res}    100.00 
           {txt}{c |}{res}     89.30      90.76 {txt}{c |}{res}     89.71 
{txt}{hline 11}{c +}{hline 22}{c +}{hline 10}
         1 {c |}{res}       295         99 {txt}{c |}{res}       394 
           {txt}{c |}{res}     74.87      25.13 {txt}{c |}{res}    100.00 
           {txt}{c |}{res}     10.70       9.24 {txt}{c |}{res}     10.29 
{txt}{hline 11}{c +}{hline 22}{c +}{hline 10}
     Total {c |}{res}     2,758      1,072 {txt}{c |}{res}     3,830 
           {txt}{c |}{res}     72.01      27.99 {txt}{c |}{res}    100.00 
           {txt}{c |}{res}    100.00     100.00 {txt}{c |}{res}    100.00 

{txt}          Pearson chi2({res}1{txt}) = {res}  1.7856  {txt} Pr = {res}0.181
{txt}
{com}. 
{txt}end of do-file

{com}. do "C:\Users\CHENZH~1\AppData\Local\Temp\STD01000000.tmp"
{txt}
{com}.  
.  tab NSP drugdich, col
{txt}
{c TLC}{hline 19}{c TRC}
{c |} Key{col 21}{c |}
{c LT}{hline 19}{c RT}
{c |}{space 5}{it:frequency}{col 21}{c |}
{c |}{space 1}{it:column percentage}{col 21}{c |}
{c BLC}{hline 19}{c BRC}

           {c |}       drugdich
      NSP3 {c |} non-drugu    druguse {c |}     Total
{hline 11}{c +}{hline 22}{c +}{hline 10}
       1SP {c |}{res}     1,126        308 {txt}{c |}{res}     1,434 
           {txt}{c |}{res}     41.17      29.22 {txt}{c |}{res}     37.85 
{txt}{hline 11}{c +}{hline 22}{c +}{hline 10}
     >=2SP {c |}{res}     1,609        746 {txt}{c |}{res}     2,355 
           {txt}{c |}{res}     58.83      70.78 {txt}{c |}{res}     62.15 
{txt}{hline 11}{c +}{hline 22}{c +}{hline 10}
     Total {c |}{res}     2,735      1,054 {txt}{c |}{res}     3,789 
           {txt}{c |}{res}    100.00     100.00 {txt}{c |}{res}    100.00 

{txt}
{com}.  tabulate NSP drugdich, chi2

           {txt}{c |}       drugdich
      NSP3 {c |} non-drugu    druguse {c |}     Total
{hline 11}{c +}{hline 22}{c +}{hline 10}
       1SP {c |}{res}     1,126        308 {txt}{c |}{res}     1,434 
{txt}     >=2SP {c |}{res}     1,609        746 {txt}{c |}{res}     2,355 
{txt}{hline 11}{c +}{hline 22}{c +}{hline 10}
     Total {c |}{res}     2,735      1,054 {txt}{c |}{res}     3,789 

{txt}          Pearson chi2({res}1{txt}) = {res} 46.1714  {txt} Pr = {res}0.000
{txt}
{com}. dich)
{err}unrecognized command:  dich
{txt}{search r(199):r(199);}

end of do-file

{search r(199):r(199);}

{com}. do "C:\Users\CHENZH~1\AppData\Local\Temp\STD01000000.tmp"
{txt}
{com}.  *tabulate STD1 drugdich, chi2
.  
.  ttest totklg, by(drugdich)

{txt}Two-sample t test with equal variances
{hline 9}{c TT}{hline 68}
   Group{col 10}{c |}{col 16}Obs{col 27}Mean{col 35}Std. Err.{col 47}Std. Dev.{col 59}[95% Conf. Interval]
{hline 9}{c +}{hline 68}
non-drug {c |}{res}{col 12}   2758{col 22}  7.62219{col 34} .0369444{col 46} 1.940194{col 58} 7.549749{col 70} 7.694631
 {txt}druguse {c |}{res}{col 12}   1072{col 22}  6.73694{col 34} .0717334{col 46} 2.348653{col 58} 6.596186{col 70} 6.877694
{txt}{hline 9}{c +}{hline 68}
combined {c |}{res}{col 12}   3830{col 22} 7.374413{col 34}  .033938{col 46} 2.100323{col 58} 7.307874{col 70} 7.440951
{txt}{hline 9}{c +}{hline 68}
    diff {c |}{res}{col 22} .8852497{col 34} .0742383{col 58} .7396993{col 70}   1.0308
{txt}{hline 9}{c BT}{hline 68}
    diff = mean({res}non-drug{txt}) - mean({res}druguse{txt})                         t = {res} 11.9244
{txt}Ho: diff = 0                                     degrees of freedom = {res}    3828

    {txt}Ha: diff < 0                 Ha: diff != 0                 Ha: diff > 0
 Pr(T < t) = {res}1.0000         {txt}Pr(|T| > |t|) = {res}0.0000          {txt}Pr(T > t) = {res}0.0000
{txt}
{com}.  ttest age, by(drugdich)

{txt}Two-sample t test with equal variances
{hline 9}{c TT}{hline 68}
   Group{col 10}{c |}{col 16}Obs{col 27}Mean{col 35}Std. Err.{col 47}Std. Dev.{col 59}[95% Conf. Interval]
{hline 9}{c +}{hline 68}
non-drug {c |}{res}{col 12}   2757{col 22} 31.28555{col 34} .1930354{col 46} 10.13574{col 58} 30.90704{col 70} 31.66405
 {txt}druguse {c |}{res}{col 12}   1072{col 22} 28.60394{col 34}  .229396{col 46} 7.510748{col 58} 28.15382{col 70} 29.05406
{txt}{hline 9}{c +}{hline 68}
combined {c |}{res}{col 12}   3829{col 22} 30.53478{col 34} .1543285{col 46}  9.54968{col 58} 30.23221{col 70} 30.83735
{txt}{hline 9}{c +}{hline 68}
    diff {c |}{res}{col 22} 2.681606{col 34} .3410297{col 58} 2.012989{col 70} 3.350224
{txt}{hline 9}{c BT}{hline 68}
    diff = mean({res}non-drug{txt}) - mean({res}druguse{txt})                         t = {res}  7.8633
{txt}Ho: diff = 0                                     degrees of freedom = {res}    3827

    {txt}Ha: diff < 0                 Ha: diff != 0                 Ha: diff > 0
 Pr(T < t) = {res}1.0000         {txt}Pr(|T| > |t|) = {res}0.0000          {txt}Pr(T > t) = {res}0.0000
{txt}
{com}.  sum age

{txt}    Variable {c |}       Obs        Mean    Std. Dev.       Min        Max
{hline 13}{c +}{hline 56}
{space 9}age {c |}{res}      3833    30.52977    9.546409   15.57016   76.06571
{txt}
{com}.  
.  tab hivinf drugdich, col
{txt}
{c TLC}{hline 19}{c TRC}
{c |} Key{col 21}{c |}
{c LT}{hline 19}{c RT}
{c |}{space 5}{it:frequency}{col 21}{c |}
{c |}{space 1}{it:column percentage}{col 21}{c |}
{c BLC}{hline 19}{c BRC}

           {c |}       drugdich
    hivinf {c |} non-drugu    druguse {c |}     Total
{hline 11}{c +}{hline 22}{c +}{hline 10}
         0 {c |}{res}     2,529        947 {txt}{c |}{res}     3,476 
           {txt}{c |}{res}     91.70      88.34 {txt}{c |}{res}     90.76 
{txt}{hline 11}{c +}{hline 22}{c +}{hline 10}
         1 {c |}{res}       229        125 {txt}{c |}{res}       354 
           {txt}{c |}{res}      8.30      11.66 {txt}{c |}{res}      9.24 
{txt}{hline 11}{c +}{hline 22}{c +}{hline 10}
     Total {c |}{res}     2,758      1,072 {txt}{c |}{res}     3,830 
           {txt}{c |}{res}    100.00     100.00 {txt}{c |}{res}    100.00 

{txt}
{com}.  tabulate hivinf drugdich, chi2

           {txt}{c |}       drugdich
    hivinf {c |} non-drugu    druguse {c |}     Total
{hline 11}{c +}{hline 22}{c +}{hline 10}
         0 {c |}{res}     2,529        947 {txt}{c |}{res}     3,476 
{txt}         1 {c |}{res}       229        125 {txt}{c |}{res}       354 
{txt}{hline 11}{c +}{hline 22}{c +}{hline 10}
     Total {c |}{res}     2,758      1,072 {txt}{c |}{res}     3,830 

{txt}          Pearson chi2({res}1{txt}) = {res} 10.3727  {txt} Pr = {res}0.001
{txt}
{com}.  
.  tab sypinf drugdich, col
{txt}
{c TLC}{hline 19}{c TRC}
{c |} Key{col 21}{c |}
{c LT}{hline 19}{c RT}
{c |}{space 5}{it:frequency}{col 21}{c |}
{c |}{space 1}{it:column percentage}{col 21}{c |}
{c BLC}{hline 19}{c BRC}

           {c |}       drugdich
    sypinf {c |} non-drugu    druguse {c |}     Total
{hline 11}{c +}{hline 22}{c +}{hline 10}
         0 {c |}{res}     2,449        915 {txt}{c |}{res}     3,364 
           {txt}{c |}{res}     88.80      85.35 {txt}{c |}{res}     87.83 
{txt}{hline 11}{c +}{hline 22}{c +}{hline 10}
         1 {c |}{res}       309        157 {txt}{c |}{res}       466 
           {txt}{c |}{res}     11.20      14.65 {txt}{c |}{res}     12.17 
{txt}{hline 11}{c +}{hline 22}{c +}{hline 10}
     Total {c |}{res}     2,758      1,072 {txt}{c |}{res}     3,830 
           {txt}{c |}{res}    100.00     100.00 {txt}{c |}{res}    100.00 

{txt}
{com}.  tabulate sypinf drugdich, chi2

           {txt}{c |}       drugdich
    sypinf {c |} non-drugu    druguse {c |}     Total
{hline 11}{c +}{hline 22}{c +}{hline 10}
         0 {c |}{res}     2,449        915 {txt}{c |}{res}     3,364 
{txt}         1 {c |}{res}       309        157 {txt}{c |}{res}       466 
{txt}{hline 11}{c +}{hline 22}{c +}{hline 10}
     Total {c |}{res}     2,758      1,072 {txt}{c |}{res}     3,830 

{txt}          Pearson chi2({res}1{txt}) = {res}  8.5567  {txt} Pr = {res}0.003
{txt}
{com}. 
{txt}end of do-file

{com}. exit, clear
